# Supplementary material for: Heat Stress Targeting Individual Organs Reveals the Central Role of Roots and Crowns in Rice Stress Responses
Source: Front Plant Sci. 2022 Jan 17;12:799249. doi: 10.3389/fpls.2021.799249 (PMC8801461; doi:10.3389/fpls.2021.799249)
Supplement: Supplementary Table 1 — List of primers. [file Table_1.XLSX]

## Sheet: List1
Prerostova et al., 2021. Heat stress targeting to individual organs reveals the central role of roots and crowns in rice stress responses
Abbrevition	Gene ID	Name	forward primer	reverse primer	fragment length	References
eIF-5a	LOC_Os07g02210	Eukaryotic translation initiation factor 5A-1	GAGCGGCAACACTAAGGATG	AATCTCCTTGACGGCACAGA	150 bp	Xu H, Bao JD, Dai JS, Li Y, Zhu Y. 2015. Genome-wide identification of new reference genes for qrt-pcr normalization under high temperature stress in rice endosperm. PLOS ONE 10, e0142015.
UBC-E2	LOC_Os02g42314	E2 ubiquitin-conjugating enzyme	CCGTTTGTAGAGCCATAATTGCA	AGGTTGCCTGAGTCACAGTTAAGTG	76 bp	Kumar D, Das PK, Sarmah BK. 2018. Reference gene validation for normalization of RT-qPCR assay associated with germination and survival of rice under hypoxic condition. Journal of Applied Genetics 59, 419-430.
HSFA2d	LOC_Os03g06630	heat-shock factor A2d	CTAAGGCACAAGCAGCAAAGC	CGCATGTTGCAGCCTCTCT	66 bp	Chauhan H, Khurana N, Agarwal P, Khurana P. 2011. Heat shock factors in rice (Oryza sativa L.): genome-wide expression analysis during reproductive development and abiotic stress. Molecular Genetics and Genomics 286, 171-187.
HSP90.2	LOC_Os06g50300	heat-shock protein 90.2	AAGAACCTTGGGACCATTGC	GCTGTTTGTCGTCATTGTGC	166 bp	Zhang H, Li L, Ye T, Chen R, Gao X, Xu Z. 2016. Molecular characterization, expression pattern and function analysis of the OsHSP90 family in rice. Biotechnology and Biotechnological Equipment 30, 669-676.
HSP90.3	LOC_Os08g38086	heat-shock protein 90.3	AGCAAAGAGGACCTGGAGTTG	ACCAAGCTGCTGTTTTACCC	99 bp	Zhang H, Li L, Ye T, Chen R, Gao X, Xu Z. 2016. Molecular characterization, expression pattern and function analysis of the OsHSP90 family in rice. Biotechnology and Biotechnological Equipment 30, 669-676.
HSP26.2	LOC_Os06g11610	small heat-shock protein 26.2	TCCCTGCTTGCGTTTTGTTC	TCACCACCATCAGAAACTCCAC	75 bp
SIG5	LOC_Os05g50930	sigma factor 5	AACCACCATGCAATCGTCTC	GCTAATGCTATGCAGGTTTGGG	104 bp
NCED3	LOC_Os03g44380	9-cis-epoxycarotenoid dioxygenase 3	ACGTGATCAAGAAGCCGTACCT	GCTGGTCGAGCGGGATCT	86 bp
NCED5	LOC_Os12g42280	9-cis-epoxycarotenoid dioxygenase 5	GCGAAGTCGTGGATCATCGT	ACGCCGATGGCACCAA	69 bp
ABI5	LOC_Os06g10880	ABA-insensitive 5	GCATGCCATCTGTGTTTGTTG	GCAGATCACTGAAACTGAATCCT	142 bp
IPT9	LOC_Os06g51350	isopentenyl transferase 9	ACACCCGAACAACCATCGAA	GTCGACCCCACTTCTCTGTG	110 bp	Ghosh A, Shah MNA, Jui ZS, Saha S, Fariha KA, Islam T. 2018. Evolutionary variation and expression profiling of Isopentenyl transferase gene family in Arabidopsis thaliana L. and Oryza sativa L. Plant Gene 15, 15-27.
RR21	LOC_Os03g12350	typ B response regulator 21	CTCCCAGTTATTATGATGTCTGCT	GTTATTGGTTGGTCTGGTACGA	212 bp
RR26	LOC_Os01g67770	typ B response regulator 26	ATCTACAGAAATATCGCCTCTACC	TCTGATGTTCCCTTGTGACTG	102 bp
RR4	LOC_Os01g72330	typ A response regulator 4	TCTTCTGAGAATGTGCCTGCAA	GCTTGACAGGTTTCAGGAAGAACT	79 bp	Jain M, Tyagi AK, Khurana JP. 2006. Molecular characterization and differential expression of cytokinin-responsive type-A response regulators in rice (Oryza sativa). BMC Plant Biology 6, 1-11.
RR6	LOC_Os04g57720	typ A response regulator 6	ATGATTAGCCTTACTGCCTTAGC	GAGCACACAGGGGAACAAG	75 bp	Jain M, Tyagi AK, Khurana JP. 2006. Molecular characterization and differential expression of cytokinin-responsive type-A response regulators in rice (Oryza sativa). BMC Plant Biology 6, 1-11.
CuZnSOD	LOC_Os03g22810	CuZn superoxide dismutase	CTTCATCCTCCTCGTCGTCG	GCTTGAGGCCAGAGACACTT	165 bp
MSD	LOC_Os05g25850	Mn superoxide dismutase	TGTCTGAAGGCAACGCTCAT	CCAGAAGTGCAATAGGCCCA	88 bp
FSD1	LOC_Os06g05110	Fe superoxide dismutase 1	AGTCCACTTGCACTTGGTGA	AGTGGCTGCAAGAGAAGAGG	122 bp
AOX1a	LOC_Os04g51150	alternative oxidase 1a	ACTTCGCATCGGACATCCATTA	AAATCCTCGGCAGTAGACAAAC	97 bp	Li CR, Liang DD, Li J, Duan YB, Li H. AO, Yang YC, Yang JB. 2013. Unravelling mitochondrial retrograde regulation in the abiotic stress induction of rice ALTERNATIVE OXIDASE 1 genes. Plant, Cell and Environment 36, 775-788.
AOX1B	LOC_Os04g51160	alternative oxidase 1b	CCTACTTCGTCGGCTACCTC	GCGTATCCTTCAGCTTCATCC	284 bp
AOX1c	LOC_Os02g47200	alternative oxidase 1c	ACACCGAGTACCTCAAGGACA	AATGAACATCCGACGCGAAGT	177 bp
