# Supplementary material for: Heat Stress Targeting Individual Organs Reveals the Central Role of Roots and Crowns in Rice Stress Responses
Source: Front Plant Sci. 2022 Jan 17;12:799249. doi: 10.3389/fpls.2021.799249 (PMC8801461; doi:10.3389/fpls.2021.799249)
Supplement: Supplementary Table 2 — RT-qPCR. [file Table_2.XLSX]

## Sheet: Methodics
Prerostova et al., 2021. Heat stress targeting to individual organs reveals the central role of roots and crowns in rice stress responses
Relative RNA contents were calculated by the ddCt method with efficiency correction (Pfaffl, 2001). The final values shown in the table are calculated averages (+ standard deviations) of logarithmic values of individual samples belonging to each experimental group.
Differences in measured variables related to the treatments and genotypes were analysed by two-way ANOVA with Tukey’s post hoc multiple comparison tests (p < 0.05) using Prism 8 (GraphPad). P > 0.05 considered as non significant (ns), P < 0.05 as moderately significant (*), P < 0.01 as significant (**), P < 0.001 as very significant (***), and P < 0.0001 as extremely significant (****). N.a. – no…

## Sheet: qPCR_Rice_HS
		HSFA2d	HSP90.2	HSP90.3	HSP26.2	SIG5	NCED3	NCED5	ABI5	IPT9	RR21	RR26	RR4	RR6	CuZnSOD	MSD	FSD1	AOX1a	AOX1b	AOX1c
Leaves	Control	1,00 ± 0,37	1,00 ± 0,42	1,00 ± 0,23	1,00 ± 0,25	1,00 ± 0,60	1,00 ± 0,48	1,00 ± 0,24	1,00 ± 0,50	1,00 ± 0,26	1,00 ± 0,75	1,00 ± 0,36	1,00 ± 0,32	1,00 ± 0,34	1,00 ± 0,38	1,00 ± 0,32	1,00 ± 0,26	1 + 0,15		1 + 0,17
	HS-WP	1,28 ± 0,37	2,72 ± 1,95	3,03 ± 0,99	32,82 ± 16,17	2,09 ± 1,34	1,96 ± 0,59	1,19 ± 0,36	5,98 ± 2,96	1,98 ± 0,56	18,45 ± 14,05	0,73 ± 0,25	0,57 ± 0,23	1,40 ± 0,51	1,19 ± 0,30	2,03 ± 0,29	2,57 ± 1,29	9,61 ± 8,41	17,13 ± 6,91	4,57 ± 2,64
	HS+A-WP	0,72 ± 0,30	2,16 ± 1,60	1,29 ± 1,01	44,71 ± 29,00	0,80 ± 0,53	1,91 ± 1,16	1,20 ± 0,38	6,44 ± 5,10	1,34 ± 0,68	9,68 ± 5,64	0,69 ± 0,45	0,11 ± 0,09	0,63 ± 0,49	0,15 ± 0,15	2,35 ± 1,61	1,69 ± 1,10	4,3 ± 2,69	17,48 ± 17,48	7,00 ± 6,00
	HS-L	0,50 ± 0,15	0,93 ± 0,21	0,89 ± 0,18	7,90 ± 2,73	1,28 ± 0,45	2,89 ± 1,30	1,54 ± 0,20	11,50 ± 4,39	1,00 ± 0,26	0,76 ± 0,43	0,28 ± 0,11	0,40 ± 0,07	0,95 ± 0,35	0,25 ± 0,14	3,06 ± 1,11	1,76 ± 0,48	2,62 ± 0,48		2,33 ± 0,48
	HS+A-L	0,73 ± 0,26	1,38 ± 0,39	1,68 ± 0,34	11,20 ± 5,63	0,78 ± 0,26	2,44 ± 1,45	1,21 ± 0,20	12,24 ± 4,29	1,49 ± 0,27	1,30 ± 0,87	0,51 ± 0,15	0,67 ± 0,15	3,95 ± 1,15	0,67 ± 0,28	2,76 ± 0,95	2,32 ± 0,65	2,17 ± 1,07		1,33 ± 0,87
	HS-R	0,79 ± 0,13	3,57 ± 2,43	0,29 ± 0,07	2,22 ± 0,53	2,86 ± 0,80	3,04 ± 1,69	1,48 ± 0,37	1,83 ± 0,79	0,48 ± 0,11	4,41 ± 3,83	0,25 ± 0,09	0,02 ± 0,02	0,34 ± 0,17	0,74 ± 0,26	1,93 ± 0,48	0,60 ± 0,28	4,12 ± 1,42	1 ± 0,44	1,30 ± 0,60
	HS+A-R	1,00 ± 0,17	4,89 ± 4,20	0,28 ± 0,06	1,63 ± 0,26	7,30 ± 2,04	2,89 ± 1,05	1,48 ± 0,21	2,91 ± 0,85	0,67 ± 0,11	2,18 ± 1,57	0,46 ± 0,09	0,01 ± 0,00	0,05 ± 0,01	0,79 ± 0,24	2,63 ± 0,22	0,75 ± 0,23	2,76 ± 0,7		2,39 ± 0,68
Crowns		HSFA2d	HSP90.2	HSP90.3	HSP26.2	SIG5	NCED3	NCED5	ABI5	IPT9	RR21	RR26	RR4	RR6	CuZnSOD	MSD	FSD1	AOX1a	AOX1b	AOX1c
	Control	1,00 ± 0,21	1,00 ± 0,32	1,00 ± 0,29	1,00 ± 0,16	1,00 ± 0,24	1,00 ± 0,40	1,00 ± 0,15	1,00 ± 0,51	1,00 ± 0,17	1,00 ± 0,90	1,00 ± 0,29	1,00 ± 0,27	1,00 ± 0,31	1,00 ± 0,30	1,00 ± 0,21	1,00 ± 0,20	1,00 ± 0,54	1,00 ± 0,54	1,00 ± 0,54
	HS-WP	14,85 ± 9,92	0,90 ± 0,56	1,72 ± 1,27	13,89 ± 8,20	37,90 ± 33,95	8,58 ± 3,25	4,03 ± 1,08	0,76 ± 0,61	2,00 ± 1,01	1,37 ± 1,16	0,86 ± 0,66	0,33 ± 0,23	3,85 ± 2,43	0,16 ± 0,15	2,90 ± 1,68	2,95 ± 2,15	13,12 ± 8,26	28,8 ± 19,13	14,05 ± 9,74
	HS+A-WP	15,81 ± 10,59	2,87 ± 1,47	5,54 ± 1,83	15,84 ± 5,51	38,65 ± 29,41	13,61 ± 4,40	6,63 ± 0,87	0,94 ± 0,67	4,06 ± 1,48	5,79 ± 5,57	4,08 ± 1,57	0,90 ± 0,47	3,86 ± 1,47	0,28 ± 0,13	3,21 ± 0,68	9,63 ± 4,13	62,05 ± 44,69	58,74 ± 42,7	62,29 ± 34,17
	HS-L	0,94 ± 0,10	0,67 ± 0,27	0,93 ± 0,27	0,98 ± 0,18	1,71 ± 0,70	1,62 ± 0,96	1,51 ± 0,43	3,24 ± 1,41	1,67 ± 0,16	0,69 ± 0,53	1,01 ± 0,32	0,77 ± 0,19	1,40 ± 0,28	1,93 ± 0,77	1,42 ± 0,18	1,77 ± 0,30	2,52 ± 1,60	3,56 ± 1,2	5,96 ± 4,02
	HS+A-L	0,94 ± 0,13	0,66 ± 0,27	0,80 ± 0,22	1,11 ± 0,15	1,34 ± 0,28	1,09 ± 0,63	1,55 ± 0,36	2,59 ± 0,71	1,71 ± 0,17	0,99 ± 0,76	1,26 ± 0,34	1,17 ± 0,12	1,52 ± 0,19	1,80 ± 0,72	1,44 ± 0,22	1,63 ± 0,15	3,13 ± 1,95	1,00 ± 0,42	5,86 ± 4,36
	HS-R	2,96 ± 1,01	1,85 ± 0,38	1,28 ± 0,33	2,80 ± 0,92	6,46 ± 2,55	6,74 ± 2,98	3,74 ± 1,01	3,11 ± 1,14	2,14 ± 0,56	26,55 ± 23,55	0,91 ± 0,31	0,37 ± 0,06	0,75 ± 0,11	1,38 ± 0,54	1,50 ± 0,32	3,16 ± 0,70	30,02 ± 9,29	106,6 ± 60	24,23 ± 13,38
	HS+A-R	6,39 ± 1,14	0,94 ± 0,57	1,47 ± 0,46	5,46 ± 1,88	6,13 ± 4,35	6,41 ± 4,63	2,94 ± 1,13	4,14 ± 2,50	2,04 ± 0,44	2,80 ± 2,28	0,65 ± 0,24	0,21 ± 0,05	0,68 ± 0,17	1,37 ± 0,73	1,81 ± 0,69	4,67 ± 1,23	20,28 ± 10,03	89,73 ± 61,5	14,55 ± 8,80
Roots		HSFA2d	HSP90.2	HSP90.3	HSP26.2	SIG5	NCED3	NCED5	ABI5	IPT9	RR21	RR26	RR4	RR6	CuZnSOD	MSD	FSD1	AOX1a	AOX1b	AOX1c
	Control	1,00 ± 0,15	1,00 ± 0,80	1,00 ± 0,59	1,00 ± 0,76	1,00 ± 0,63	1,00 ± 0,49	1,00 ± 0,28	1,00 ± 0,70	1,00 ± 0,18	1,00 ± 0,84	1,00 ± 0,80	1,00 ± 0,71	1,00 ± 0,78	1,00 ± 0,98	1,00 ± 0,70	1,00 ± 0,49	1,00 ± 0,63	1,00 ± 0,65	1,00 ± 0,72
	HS-WP	23,01 ± 15,88	0,82 ± 0,68	5,46 ± 3,42	29,37 ± 20,97	9,22 ± 8,54	3,95 ± 2,29	3,48 ± 1,19	4,61 ± 3,65	3,31 ± 1,26	0,15 ± 0,12	1,42 ± 1,26	0,35 ± 0,32	4,83 ± 3,66	3,31 ± 2,74	3,15 ± 2,24	4,33 ± 3,67	6,59 ± 3,49	22 ± 13	2,96 ± 2,27
	HS+A-WP	41,08 ± 22,16	20,54 ± 5,79	52,27 ± 8,79	26,28 ± 6,52	10,65 ± 8,75	4,94 ± 0,91	8,04 ± 2,14	3,63 ± 1,48	5,50 ± 1,75	6,31 ± 5,06	26,42 ± 13,63	1,75 ± 0,67	5,03 ± 2,68	3,00 ± 1,71	3,24 ± 0,79	23,75 ± 15,67	47,63 ± 34,5	150 ± 84	8,51 ± 4,13
	HS-L	1,05 ± 0,37	1,62 ± 0,43	1,80 ± 0,35	0,89 ± 0,20	1,77 ± 0,47	2,19 ± 1,03	2,81 ± 0,38	1,08 ± 0,54	1,48 ± 0,17	1,11 ± 0,87	3,51 ± 1,23	1,33 ± 0,21	1,22 ± 0,29	18,00 ± 4,52	1,11 ± 0,20	1,64 ± 0,33	2,02 ± 0,74	9,2 ± 6,3	1,38 ± 0,72
	HS+A-L	0,83 ± 0,10	1,54 ± 0,35	1,63 ± 0,32	0,72 ± 0,16	1,20 ± 0,24	1,23 ± 0,53	2,17 ± 0,47	0,43 ± 0,09	1,09 ± 0,19	1,17 ± 0,43	2,63 ± 0,76	1,41 ± 0,32	0,90 ± 0,17	11,43 ± 1,74	0,95 ± 0,18	1,43 ± 0,46	1,98 ± 0,69	13,7 ± 9,3	2,09 ± 0,87
	HS-R	4,88 ± 1,12	1,97 ± 0,46	3,56 ± 0,38	1,02 ± 0,10	1,84 ± 0,34	2,45 ± 0,83	1,74 ± 0,44	2,59 ± 0,70	1,61 ± 0,15	6,46 ± 5,57	7,66 ± 1,37	4,56 ± 0,53	0,81 ± 0,14	28,08 ± 4,88	1,16 ± 0,09	4,32 ± 1,23	2,48 ± 1,49	7,20 ± 2,23	1,51 ± 0,97
	HS+A-R	70,89 ± 31,65	22,32 ± 17,29	38,82 ± 15,74	38,47 ± 8,99	15,59 ± 8,82	17,87 ± 6,90	7,93 ± 1,32	110,89 ± 76,48	3,70 ± 0,82	3,97 ± 3,51	4,92 ± 1,81	3,39 ± 1,24	1,34 ± 0,44	19,73 ± 5,54	2,36 ± 0,47	10,13 ± 6,23	46,29 ± 8,86	17119 ± 4724	15,93 ± 4,56
Controls	Controls	HSFA2d	HSP90.2	HSP90.3	HSP26.2	SIG5	NCED3	NCED5	ABI5	IPT9	RR21	RR26	RR4	RR6	CuZnSOD	MSD	FSD1	AOX1a	AOX1b	AOX1c
	Leaves	1	1	1	1	1	1	1	1	1	1	1	1	1	1	1	1	1		1
	Crowns	0.07	2.79	0.55	2.91	0.02	0.16	0.16	7.47	0.56	2.64	0.47	0.13	0.36	3.11	0.52	0.1	0.157424		0.0018082
	Roots	0.05	1.28	0.1	2.26	0.04	0.42	0.29	9.32	0.56	12.07	0.6	0.08	0.39	0.38	0.81	0.12	3.10562	1	0.0143909

## Sheet: Statistics qPCR
		RR4	Leaves	Crowns	Roots		HSP90.2		Leaves	Crowns	Roots		MSD		Leaves	Crowns	Roots
		Control vs. HS-WP	ns	ns	ns		Control vs. HS-WP		ns	ns	ns		Control vs. HS-WP		ns	*	*
		Control vs. HS+A-WP	***	ns	ns		Control vs. HS+A-WP		ns	ns	***		Control vs. HS+A-WP		ns	*	*
		Control vs. HS-L	ns	ns	ns		Control vs. HS-L		ns	ns	ns		Control vs. HS-L		*	ns	ns
		Control vs. HS+A-L	ns	ns	ns		Control vs. HS+A-L		ns	ns	ns		Control vs. HS+A-L		ns	ns	ns
		Control vs. HS-R	****	ns	ns		Control vs. HS-R		ns	ns	ns		Control vs. HS-R		ns	ns	ns
		Control vs. HS+A-R	****	ns	ns		Control vs. HS+A-R		ns	ns	***		Control vs. HS+A-R		ns	ns	ns
		HS-WP vs. HS+A-WP	*	ns	ns		HS-WP vs. HS+A-WP		ns	ns	***		HS-WP vs. HS+A-WP		ns	ns	ns
		HS-L vs. HS+A-L	ns	ns	ns		HS-L vs. HS+A-L		ns	ns	ns		HS-L vs. HS+A-L		ns	ns	ns
		HS-R vs. HS+A-R	ns	ns	ns		HS-R vs. HS+A-R		ns	ns	**		HS-R vs. HS+A-R		ns	ns	ns
		RR6	Leaves	Crowns	Roots		HSFA2d		Leaves	Crowns	Roots		FSD1		Leaves	Crowns	Roots
		Control vs. HS-WP	ns	*	*		Control vs. HS-WP		ns	****	****		Control vs. HS-WP		ns	ns	ns
		Control vs. HS+A-WP	ns	ns	*		Control vs. HS+A-WP		ns	****	****		Control vs. HS+A-WP		ns	***	****
		Control vs. HS-L	ns	ns	ns		Control vs. HS-L		ns	ns	ns		Control vs. HS-L		ns	ns	ns
		Control vs. HS+A-L	*	ns	ns		Control vs. HS+A-L		ns	ns	ns		Control vs. HS+A-L		ns	ns	ns
		Control vs. HS-R	ns	ns	ns		Control vs. HS-R		ns	*	**		Control vs. HS-R		ns	ns	*
		Control vs. HS+A-R	****	ns	ns		Control vs. HS+A-R		ns	****	****		Control vs. HS+A-R		ns	*	****
		HS-WP vs. HS+A-WP	ns	ns	ns		HS-WP vs. HS+A-WP		ns	ns	ns		HS-WP vs. HS+A-WP		ns	ns	*
		HS-L vs. HS+A-L	*	ns	ns		HS-L vs. HS+A-L		ns	ns	ns		HS-L vs. HS+A-L		ns	ns	ns
		HS-R vs. HS+A-R	***	ns	ns		HS-R vs. HS+A-R		ns	ns	****		HS-R vs. HS+A-R		ns	ns	ns
		RR21	Leaves	Crowns	Roots		HSP26.2		Leaves	Crowns	Roots		AOX1a		Leaves	Crowns	Roots
		Control vs. HS-WP	ns	ns	ns		Control vs. HS-WP		****	****	****		Control vs. HS-WP		****	****	***
		Control vs. HS+A-WP	ns	ns	ns		Control vs. HS+A-WP		****	****	****		Control vs. HS+A-WP		****	****	****
		Control vs. HS-L	ns	ns	ns		Control vs. HS-L		****	ns	ns		Control vs. HS-L		ns	ns	ns
		Control vs. HS+A-L	ns	ns	ns		Control vs. HS+A-L		****	ns	ns		Control vs. HS+A-L		ns	ns	ns
		Control vs. HS-R	ns	ns	ns		Control vs. HS-R		ns	ns	ns		Control vs. HS-R		ns	****	ns
		Control vs. HS+A-R	ns	ns	ns		Control vs. HS+A-R		ns	***	****		Control vs. HS+A-R		ns	****	****
		HS-WP vs. HS+A-WP	ns	ns	ns		HS-WP vs. HS+A-WP		ns	ns	ns		HS-WP vs. HS+A-WP		****	ns	ns
		HS-L vs. HS+A-L	ns	ns	ns		HS-L vs. HS+A-L		ns	ns	ns		HS-L vs. HS+A-L		ns	ns	ns
		HS-R vs. HS+A-R	ns	ns	ns		HS-R vs. HS+A-R		ns	ns	****		HS-R vs. HS+A-R		ns	ns	****
		RR26	Leaves	Crowns	Roots		HSP90.3		Leaves	Crowns	Roots		AOX1b		Leaves	Crowns	Roots
		Control vs. HS-WP	ns	ns	ns		Control vs. HS-WP		ns	ns	**		Control vs. HS-WP		n.a.	n.a.	ns
		Control vs. HS+A-WP	ns	*	****		Control vs. HS+A-WP		ns	**	****		Control vs. HS+A-WP		n.a.	n.a.	ns
		Control vs. HS-L	ns	ns	ns		Control vs. HS-L		ns	ns	ns		Control vs. HS-L		n.a.	n.a.	ns
		Control vs. HS+A-L	ns	ns	ns		Control vs. HS+A-L		ns	ns	ns		Control vs. HS+A-L		n.a.	n.a.	ns
		Control vs. HS-R	ns	ns	**		Control vs. HS-R		*	ns	*		Control vs. HS-R		n.a.	n.a.	ns
		Control vs. HS+A-R	ns	ns	*		Control vs. HS+A-R		*	ns	****		Control vs. HS+A-R		n.a.	n.a.	ns
		HS-WP vs. HS+A-WP	ns	ns	****		HS-WP vs. HS+A-WP		ns	*	****		HS-WP vs. HS+A-WP		ns	ns	ns
		HS-L vs. HS+A-L	ns	ns	ns		HS-L vs. HS+A-L		ns	ns	ns		HS-L vs. HS+A-L		n.a.	ns	ns
		HS-R vs. HS+A-R	ns	ns	ns		HS-R vs. HS+A-R		ns	ns	****		HS-R vs. HS+A-R		n.a.	ns	ns
		NCED3	Leaves	Crowns	Roots		SIG5		Leaves	Crowns	Roots		AOX1c		Leaves	Crowns	Roots
		Control vs. HS-WP	ns	****	ns		Control vs. HS-WP		ns	****	*		Control vs. HS-WP		**	****	*
		Control vs. HS+A-WP	ns	****	*		Control vs. HS+A-WP		ns	****	*		Control vs. HS+A-WP		****	****	**
		Control vs. HS-L	ns	ns	ns		Control vs. HS-L		ns	ns	ns		Control vs. HS-L		ns	**	ns
		Control vs. HS+A-L	ns	ns	ns		Control vs. HS+A-L		ns	ns	ns		Control vs. HS+A-L		ns	**	ns
		Control vs. HS-R	ns	***	ns		Control vs. HS-R		ns	ns	ns		Control vs. HS-R		ns	****	ns
		Control vs. HS+A-R	ns	***	****		Control vs. HS+A-R		ns	ns	**		Control vs. HS+A-R		ns	****	****
		HS-WP vs. HS+A-WP	ns	ns	ns		HS-WP vs. HS+A-WP		ns	ns	ns		HS-WP vs. HS+A-WP		****	ns	ns
		HS-L vs. HS+A-L	ns	ns	ns		HS-L vs. HS+A-L		ns	ns	ns		HS-L vs. HS+A-L		ns	ns	ns
		HS-R vs. HS+A-R	ns	ns	***		HS-R vs. HS+A-R		ns	ns	*		HS-R vs. HS+A-R		ns	ns	****
		NCED5	Leaves	Crowns	Roots		ABI5		Leaves	Crowns	Roots
		Control vs. HS-WP	ns	****	****		Control vs. HS-WP		*	ns	ns
		Control vs. HS+A-WP	ns	****	****		Control vs. HS+A-WP		*	ns	ns
		Control vs. HS-L	ns	ns	****		Control vs. HS-L		***	ns	ns
		Control vs. HS+A-L	ns	ns	**		Control vs. HS+A-L		***	ns	ns
		Control vs. HS-R	ns	****	ns		Control vs. HS-R		ns	ns	ns
		Control vs. HS+A-R	ns	****	****		Control vs. HS+A-R		ns	ns	ns
		HS-WP vs. HS+A-WP	ns	ns	**		HS-WP vs. HS+A-WP		ns	ns	ns
		HS-L vs. HS+A-L	ns	ns	ns		HS-L vs. HS+A-L		ns	ns	ns
		HS-R vs. HS+A-R	ns	ns	****		HS-R vs. HS+A-R		ns	ns	ns
		IPT9	Leaves	Crowns	Roots		CuZnSOD		Leaves	Crowns	Roots
		Control vs. HS-WP	*	*	****		Control vs. HS-WP		ns	ns	ns
		Control vs. HS+A-WP	ns	****	****		Control vs. HS+A-WP		ns	ns	ns
		Control vs. HS-L	ns	ns	ns		Control vs. HS-L		ns	ns	ns
		Control vs. HS+A-L	ns	ns	ns		Control vs. HS+A-L		ns	ns	ns
		Control vs. HS-R	*	*	ns		Control vs. HS-R		ns	ns	*
		Control vs. HS+A-R	ns	*	****		Control vs. HS+A-R		ns	ns	*
		HS-WP vs. HS+A-WP	ns	*	ns		HS-WP vs. HS+A-WP		ns	ns	ns
		HS-L vs. HS+A-L	ns	ns	ns		HS-L vs. HS+A-L		ns	ns	ns
		HS-R vs. HS+A-R	ns	ns	**		HS-R vs. HS+A-R		ns	ns	ns
