# Supplementary material for: Heat Stress Targeting Individual Organs Reveals the Central Role of Roots and Crowns in Rice Stress Responses
Source: Front Plant Sci. 2022 Jan 17;12:799249. doi: 10.3389/fpls.2021.799249 (PMC8801461; doi:10.3389/fpls.2021.799249)
Supplement: Supplementary Table 3 — Phytohormone metabolites. [file Table_3.XLSX]

## Sheet: Description
Phytohormones are shown in pmol g-1 FW as means ± SD
One-way ANOVA with Tukey’s post-hoc test (p < 0.05, n = 6) was used to compare controls to the HS treatments within each tissue separately.
Significant differences compared to control plants are in bold while asterisks (*) indicate significant differences between HS and HS+A treatments.
variant description:
HS	heat stress
HS+A	acclimation -> heat stress
WP	stress on the whole plant
L	stress on leaves
R	stress on roots
molecule description:
DPA	dihydrophaseic acid
PA	phaseic acid
BzA	benzoic acid
cisOPDA	cis-12-oxo-phytodienoic acid
ACC	1-aminocyclopropane-1-carboxylic acid
IAA-Asp	indole-3-acetic acid-asparte
IAA-Glu	indole-3-acetic acid-glutamate
oxo-IAA	oxo-indole-3-acetic acid
PAA	phenylacetic acid
tZR	trans-zeatin riboside
tZ9G	trans-zeatin-9-glucoside
tZRMP	trans-zeatin riboside monophosphate
cZR	cis-zeatin riboside
cZOG	cis-zeatin-O-glucoside
cZROG	cis-zeatin riboside-O-glucoside
cZRMP	cis-zeatin riboside monophosphate

## Sheet: Metabolites
tissue	variant	DPA	PA	BzA	cisOPDA	ACC	IAA-Asp	IAA-Glu	oxo-IAA	PAA	tZR	tZ9G	tZRMP	cZR	cZOG	cZROG	cZRMP
leaves	control	25.3 ± 21.1	38.9 ± 15.7	2 042 ± 1 010	36.6 ± 21.7	22 945 ± 6 328	1.12 ± 1.45	1.30 ± 1.00	18.7 ± 5.1	881 ± 402	1.34 ± 0.69	11.1 ± 5.0	0.30 ± 0.33	2.21 ± 1.08	61.8 ± 9.6	64.9 ± 32.7	0.09 ± 0.10
	HS-WP	50.9 ± 22.5	38.7 ± 15.0	4 458 ± 1 019	22.5 ± 13.2	63 508 ± 12 312	25.57 ± 16.63	3.19 ± 3.01	17.4 ± 8.7	1 688 ± 364	0.42 ± 0.20	8.0 ± 4.6	0.35 ± 0.40	4.46 ± 2.84	67.9 ± 8.3	56.0 ± 5.3	2.00 ± 1.32
	HS+A-WP	49.9 ± 18.5	39.6 ± 23.9	5 401 ± 1 689	39.3 ± 23.8	39 950 ± 10 017 *	13.17 ± 8.54	2.34 ± 2.31	17.7 ± 7.4	1 952 ± 1 061	0.69 ± 0.39	11.4 ± 4.4	0.12 ± 0.17	2.39 ± 1.44	69.2 ± 10.4	74.7 ± 27.2	1.46 ± 1.74
	HS-L	16.4 ± 11.0	68.5 ± 35.3	6 871 ± 1 750	19.0 ± 9.7	29 250 ± 5 617	8.31 ± 4.34	0.90 ± 1.58	25.6 ± 11.7	2 202 ± 1 020	1.12 ± 0.71	32.0 ± 15.5	0.06 ± 0.12	3.40 ± 2.12	127.0 ± 36.7	85.3 ± 47.4	1.05 ± 0.40
	HS+A-L	26.0 ± 20.0	96.8 ± 49.2	7 872 ± 3 356	23.0 ± 11.8	31 155 ± 6 886	1.63 ± 2.06 *	2.02 ± 1.73	14.6 ± 9.8	2 629 ± 1 315	1.23 ± 0.81	34.9 ± 19.3	0.50 ± 0.62	4.45 ± 1.36	98.6 ± 40.4	65.4 ± 26.5	1.97 ± 1.07
	HS-R	40.8 ± 35.0	30.7 ± 12.8	40 815 ± 11 818	36.2 ± 11.9	33 729 ± 8 469	4.49 ± 2.87	1.33 ± 1.07	23.8 ± 7.0	593 ± 179	0.77 ± 0.47	12.8 ± 4.9	0.06 ± 0.13	3.69 ± 0.81	60.2 ± 10.4	41.3 ± 12.4	0.54 ± 0.30
	HS+A-R	39.5 ± 25.4	26.8 ± 3.6	33 215 ± 13 362	25.2 ± 5.8	24 243 ± 9 999	2.34 ± 2.32	0.19 ± 0.42	11.8 ± 9.0	885 ± 253	0.71 ± 0.59	17.3 ± 5.4	0.00 ± 0.00	5.36 ± 1.39	64.8 ± 12.4	51.0 ± 13.1	0.82 ± 0.74
crowns	control	31.8 ± 11.2	4.6 ± 4.5	1 199 ± 576	295.6 ± 109.6	14 427 ± 7 605	123.4 ± 63.4	5.8 ± 3.8	14.3 ± 7.7	3 524 ± 1 145	35.0 ± 25.9	48.8 ± 20.1	36.51 ± 4.96	49.4 ± 28.6	35.2 ± 18.2	55.7 ± 15.6	5.7 ± 5.4
	HS-WP	24.1 ± 9.6	6.7 ± 4.5	1 081 ± 240	106.4 ± 74.0	53 024 ± 22 969	169.4 ± 108.0	17.3 ± 6.5	15.1 ± 6.4	3 441 ± 953	5.2 ± 3.3	41.0 ± 12.4	5.11 ± 3.86	43.6 ± 17.5	35.8 ± 19.8	99.6 ± 37.5	23.3 ± 7.9
	HS+A-WP	24.9 ± 10.2	8.8 ± 4.5	1 239 ± 513	119.0 ± 79.6	47 159 ± 17 181	239.7 ± 70.1	36.6 ± 12.2 *	31.9 ± 10.7 *	4 287 ± 984	3.5 ± 2.7	45.3 ± 23.9	5.91 ± 2.72	18.5 ± 8.7	49.1 ± 14.8	87.7 ± 8.1	12.5 ± 6.9
	HS-L	28.9 ± 13.4	7.1 ± 1.3	1 732 ± 968	64.6 ± 28.9	18 843 ± 2 971	275.2 ± 76.2	7.0 ± 5.7	34.3 ± 16.0	5 212 ± 1 437	32.2 ± 7.9	153.0 ± 51.0	61.72 ± 29.49	37.3 ± 14.5	49.1 ± 27.4	84.4 ± 29.3	6.9 ± 1.9
	HS+A-L	50.4 ± 20.7	16.5 ± 7.2	1 545 ± 636	137.8 ± 73.1	17 984 ± 3 519	282.9 ± 63.0	7.1 ± 4.3	25.7 ± 9.9	4 006 ± 1 728	46.0 ± 18.5	160.4 ± 74.9	95.31 ± 44.09	44.7 ± 8.4	61.5 ± 29.7	85.5 ± 29.6	7.2 ± 3.9
	HS-R	33.4 ± 4.0	14.5 ± 6.4	22 394 ± 6 723	129.6 ± 89.0	25 056 ± 9 253	456.7 ± 98.2	13.1 ± 6.9	26.8 ± 9.7	2 559 ± 595	4.3 ± 2.5	39.4 ± 9.7	6.70 ± 1.44	33.9 ± 13.3	28.1 ± 3.6	67.4 ± 24.3	20.5 ± 5.6
	HS+A-R	29.4 ± 11.0	9.0 ± 2.9	16 131 ± 3 397	85.2 ± 51.6	23 595 ± 7 303	305.6 ± 92.6 *	28.8 ± 15.9	18.2 ± 12.2	2 478 ± 638	3.4 ± 1.5	79.7 ± 16.7 *	5.59 ± 0.76	27.8 ± 11.3	36.8 ± 8.3	80.5 ± 25.9	11.9 ± 3.9 *
roots	control	5.6 ± 5.5	3.2 ± 1.0	317 ± 189	141.5 ± 50.8	3 074 ± 1 061	333.3 ± 152.5	72.7 ± 22.2	8.1 ± 2.6	883 ± 318	2.10 ± 0.53	4.65 ± 1.59	1.33 ± 0.42	58.2 ± 37.0	9.9 ± 3.6	101.3 ± 50.9	9.0 ± 6.1
	HS-WP	4.2 ± 2.9	0.6 ± 0.5	297 ± 151	106.8 ± 66.8	3 953 ± 3 457	44.2 ± 11.1	24.0 ± 14.6	9.1 ± 3.3	658 ± 240	0.39 ± 0.25	5.24 ± 2.42	0.14 ± 0.19	17.8 ± 10.1	6.5 ± 4.2	63.1 ± 52.7	4.2 ± 0.7
	HS+A-WP	4.9 ± 2.0	4.5 ± 3.3 *	522 ± 186	128.2 ± 49.1	5 142 ± 2 019	331.4 ± 130.3 *	83.0 ± 20.8 *	10.3 ± 2.8	1 157 ± 184 *	0.64 ± 0.47	3.66 ± 0.98	0.14 ± 0.25	79.0 ± 53.4 *	7.4 ± 5.6	37.4 ± 25.9	16.9 ± 11.0 *
	HS-L	9.3 ± 4.8	11.0 ± 4.5	717 ± 353	287.4 ± 152.0	6 569 ± 4 646	368.0 ± 177.4	92.5 ± 34.6	8.4 ± 2.6	1 250 ± 357	4.72 ± 1.76	9.32 ± 4.63	3.34 ± 0.96	120.2 ± 46.2	13.2 ± 10.9	79.4 ± 42.8	24.8 ± 8.5
	HS+A-L	9.1 ± 5.1	8.5 ± 3.9	707 ± 453	259.6 ± 142.5	4 020 ± 1 767	306.4 ± 141.1	75.5 ± 35.3	7.3 ± 3.7	1 129 ± 624	1.70 ± 1.17 *	9.60 ± 4.60	2.46 ± 1.69	108.9 ± 42.0	12.6 ± 6.2	85.3 ± 19.8	20.9 ± 8.2
	HS-R	2.6 ± 2.3	1.0 ± 0.6	6 371 ± 1 570	78.7 ± 42.7	1 090 ± 90	15.1 ± 3.9	3.3 ± 2.1	4.6 ± 1.5	177 ± 97	0.58 ± 0.55	3.70 ± 2.12	0.14 ± 0.20	24.4 ± 21.0	3.7 ± 1.8	26.2 ± 9.0	9.4 ± 4.9
	HS+A-R	1.5 ± 1.3	0.4 ± 0.2	7 238 ± 2 413	208.4 ± 187.7	7 976 ± 1 475 *	140.0 ± 21.7	34.0 ± 6.0 *	6.4 ± 2.1	434 ± 119	0.35 ± 0.36	6.05 ± 1.06	0.03 ± 0.06	34.9 ± 23.1	5.6 ± 2.0	57.1 ± 17.9	12.5 ± 7.4
